# Supplementary material for: 2-dimensional shear wave elastography: Interobserver agreement and factors related to interobserver discrepancy
Source: PLoS One. 2017 Apr 17;12(4):e0175747. doi: 10.1371/journal.pone.0175747 (PMC5393601; doi:10.1371/journal.pone.0175747)
Supplement: S1 Dataset — (XLSX) [file pone.0175747.s002.xlsx]

## Sheet: Sheet1
							observer 1					observer 2						observer 1					observer 2					observer 1					observer 2
ID	Age	Sex	cholesterol	ALT	BMI	waist	LS 1	LS 2	LS 3	LS 4	LS 5	LS 1	LS 2	LS 3	LS 4	LS 5	discrepancy LS-based stage	SD 1	SD 2	SD 3	SD 4	SD 5	SD 1	SD 2	SD 3	SD 4	SD 5	ROI 1	ROI 2	ROI 3	ROI 4	ROI 5	ROI 1	ROI 2	ROI 3	ROI 4	ROI 5
1	61	2	167	23	32.03	99	9.79	8.42	8.77	15.9	9.49	12.39	10.56	11.77	11.04	12.32	N	10.7	7	8.6	12.5	8.7	1.9	2.3	2.4	3.4	1.3	20	21	21	21	21	20	16	20	20	14
2	50	2	233	29	26.56	94	19.81	8.99	20.91	14.49	23.56	8.03	13.78	17.55	7.88	7.16	Y	4.6	7.9	13.1	4.6	3.6	7.1	5.5	6.9	9.8	9.7	20	20	20	20	19	20	20	20	20	20
3	57	2	186	26	28.84	93	40.22	32.03	41.15	43.32	29.31	35.47	41.96	34.99	32.5	25.89	N	37.4	23.6	28.9	24.2	20.5	7.6	16.5	11.9	7.6	4.4	16	14.9	12	15	11	11	20	20	9.2	16
4	78	2	253	46	17.75	71	5.31	6.03	5.53	5.92	7.02	3.77	3.14	2.97	3.24	3.17	N	0.8	0.5	1.7	1.1	1.6	1.2	0.7	0.6	1.2	1.2	7	7	7	6	7	12	7	8	10	6
5	59	2	286	16	24.84	78	6.42	5.64	6.57	4.92	4.29	7.04	6.35	5.88	6.53	6.35	N	2.3	1	1.8	0.4	0.5	1.7	0.7	1.6	2.6	2.5	23	23	15	19	22	20	16	20	20	20
6	69	2	185	21	27.94	88	4.53	4.9	4.52	5.28	4.77	6.21	7.8	5.25	6.23	5.96	N	0.7	0.7	0.7	0.8	0.9	2.4	2.7	3.2	5	1.6	21	13	24	15	20	13	16	20	20	20
7	72	2	171	8	29.78	92	21.24	14.42	12.05	17.1	16.42	34.07	27.88	22.78	50.98	23.48	N	7.8	10.4	12.7	18.5	5.7	12.9	7.1	8.5	10.2	13.4	17	19	20	20	80	20	20	20	20	20
8	60	1	167	23	28.52	93	50.5	36.04	41.29	42.7	29.49	19.59	8.64	10.27	58.79	38.01	N	13.4	1.7	3.7	21.3	41.8	6.5	5.3	7.2	6.9	7.3	12	15	14	10	10	10	10	10	10	10
9	50	2	208	17	22.66	76	6.94	6	5.79	7.12	6.47	6.01	5.23	5.05	6.94	6.71	N	1.8	1.2	1	1.1	1.5	1.6	1.5	0.8	1.6	2.1	22	25	23	19	25	15	15	20	20	20
10	44	2	174	17	21.48	71	5.15	4.33	4.97	4.6	4.46	3.97	4.36	3.91	4.17	3.77	N	1.1	0.7	0.6	0.7	0.9	0.7	1	1.1	0.9	0.7	20	20	20	22	22	20	18	20	17	20
11	61	2	250	15	20.43	72	7.01	6.98	6.57	5.73	7.97	6.86	7.86	8.78	7.04	6.55	N	1.3	1.2	1.2	1.8	0.9	1.2	1.5	2.3	1.7	2	16	16	16	16	16	17	18	8	7	14
12	63	2	162	13	22.55	78	3.86	4.22	5.69	7.99	4.3	4.91	4.56	5.91	5.07	5.38	N	0.4	0.5	0.6	1.5	0.8	0.6	0.5	0.9	0.3	0.9	25	25	26	25	24	11	20	20	23	23
13	50	2	166	44	22.27	77	5.85	4.16	4.01	3.73	4.75	4.53	3.98	4.05	4.7	5.59	N	2	0.7	0.7	0.7	1	1	0.7	0.7	1.2	1.8	23	23	26	25	24	23	23	23	24	27
14	49	2	189	17	23.51	80	4.95	4.63	4.39	4.03	4.39	5.66	4.76	9.63	7.29	6.93	N	0.8	0.6	0.9	0.6	0.9	1.3	1.1	1.2	0.6	2.5	24	24	26	26	25	16	13	10	9	14
15	46	2	144	13	26.35	101	6.99	7.32	7.71	7.03	7.07	19.95	15	16.83	24.63	23.79	Y	3.2	2.2	1.4	2.7	2	2.6	3.6	2.3	2.5	3.9	21	21	14	13	13	13	8	12	10	14
16	49	2	155	10	20.43	82	4.16	4.34	5.12	4.27	4.5	5.76	4.51	5.98	4.38	5.28	N	1.2	0.6	0.9	1.4	1.4	0.8	0.6	0.8	0.6	0.9	22	27	22	24	24	18	20	20	20	20
17	56	2	209	18	16.22	70	5.67	5.06	4.5	5.35	15.34	5.63	6.54	7.29	7.21	6.67	N	0.9	1.1	1.6	1.5	4.6	1.3	1	3	3	2	20	24	27	23	20	20	20	20	20	20
18	49	2	172	6	19.95	72	7.78	5.33	8.49	4.46	5.87	5.53	4.97	5.46	6.03	5.11	N	1.1	1.4	2.6	0.7	1.1	0.3	0.7	1.5	0.8	1.1	17	17	14	20	20	13	13	25	20	24
19	56	1	150	19	NA	NA	7.85	7.68	6.85	6.83	7.59	6.96	7.2	7.29	6.61	6.45	N	0.8	0.7	0.8	0.9	0.5	1.2	1.2	0.9	0.8	0.7	8	26	29	27	21	20	18	20	20	19
21	31	2	187	25	19.18	72	7.68	7.18	5.92	6.65	5.71	6.37	6.29	5.75	5.56	5.8	N	0.7	1.5	0.7	0.9	0.7	1.2	1.4	1.1	0.8	0.8	19	26	21	19	22	15	16	20	20	19
22	59	2	153	7	22.37	70	6.1	6.78	5.18	6.2	6.23	4.26	4.71	4.96	5.56	5.07	N	1.1	1.2	0.8	0.9	1.3	0.5	0.4	0.3	1.1	0.7	17	16	14	16	15	18	15	14	14	15
23	59	2	188	29	20.82	78	5.39	5.39	5.94	5.03	4.76	6.61	7.05	7.15	6.83	7.26	N	1	1	2	1.1	0.9	0.9	0.9	1.6	1.3	1.6	21	23	26	27	26	12	14	17	16	17
24	61	1	194	16	21.97	85	6.35	6.83	6.99	6.73	6.78	6.04	6.97	5.64	6.61	5.9	N	1.3	1.5	1.2	1.9	1	0.9	0.7	1.5	1.2	0.9	10	24	13	25	17	15	13	16	17	17
25	58	2	197	27	19.2	72	5.2	6.58	5.76	6.05	5.88	6.74	6.32	5.48	5.91	7.28	N	2	1	1.4	1.2	2.4	0.8	1.1	0.7	1.1	0.8	13	10	14	16	29	20	20	17	20	20
26	42	2	178	11	NA	NA	8.88	9.92	9.79	9.93	9.39	8.7	9.1	9.37	8.82	7.54	N	0.8	2.2	1.1	1.2	1.1	0.8	1.4	1.6	1.2	0.7	18	23	15	18	16	16	20	20	15	20
27	45	2	203	12	24.03	74	6.29	14.39	11.97	11.17	14.09	28.15	29.18	30.84	31.98	30.87	Y	2.9	10.8	9.4	12.7	8.7	8.6	7.6	3.2	6.1	6.6	21	22	22	21	23	17	20	17	20	17
28	48	2	181	20	23.05	74	4.28	4.28	3.79	4.25	4.04	4.44	4.77	5.58	4.76	5.28	N	0.5	0.3	0.4	0.3	0.4	0.6	0.4	1	0.7	1	26	23	25	20	22	16	15	16	20	20
29	43	1	228	13	23.53	79	6.09	5.84	5.04	5.51	5.78	5.71	5.12	5.33	4.79	3.89	N	1.4	0.9	0.8	1.1	0.5	1	1.2	0.6	1.2	1.4	19	25	23	22	23	15	14	17	11	18
30	62	2	151	13	23.81	97	11.68	9.62	10.53	10.39	11.02	8.23	7.81	9.03	8.38	8.51	Y	8.9	7.6	5.3	6.8	4.2	3.2	2.3	4.5	1.4	6.8	21	21	21	21	21	16	10	12	13	15
31	57	2	176	21	21.64	76	5.99	7.05	5.05	4.91	6.42	3.51	3.71	3.21	4	5.28	N	1	1.5	0.9	0.7	1.2	0.5	0.7	1	1.4	1.2	23	15	20	20	18	18	10	10	9	8
32	41	1	166	56	NA	NA	7.41	7.14	6.44	6.46	6.88	5.33	7.17	6.73	7.14	6	N	0.9	0.8	0.6	1.1	1.7	1.3	1.4	0.9	1	1.1	21	17	16	18	16	20	20	20	22	21
33	55	2	207	40	23.5	71	5.6	5.65	6.52	5.69	5.42	5.62	4.73	6.85	8.49	8.13	N	2.9	2.5	2.2	3.3	1.3	1	1.2	0.8	1.3	1.7	15	18	13	12	13	20	20	20	19	20
34	48	2	188	19	22.03	71	4.3	4.06	4.3	4.57	5.59	3.94	4.35	5.2	3.58	3.95	N	1.1	0.6	1	1.3	0.9	1	0.9	0.3	0.6	1	17	22	19	23	18	16	13	10	20	18
35	56	2	144	14	22.83	76	6.59	6.51	6.35	5.37	6.31	5.86	9.81	4.48	4.53	4.41	N	0.8	0.8	1.5	1.1	1.3	0.5	8	0.3	0.3	1.6	22	16	17	19	22	10	17	13	10	8
36	57	1	143	17	25.01	91	10.56	8.44	8.11	7.24	7.6	6.61	5.72	7.15	8.75	7.1	N	2.4	1.2	1.8	1.7	1.2	1.1	1.6	0.9	2.3	1.8	20	17	20	18	18	12	17	13	14	11
37	38	2	148	13	25.22	76	4.15	3.89	3.64	4.16	4.11	4.63	4.31	5.14	5.18	4.41	N	0.3	0.5	0.2	0.4	0.3	0.6	0.6	0.9	0.8	0.4	21	23	24	23	23	20	18	20	20	20
38	48	1	209	43	NA	NA	4.95	5.07	4.4	4.72	4.69	4.3	4.85	6.4	5.16	5.26	N	1	1	0.8	0.9	0.9	0.6	1	1	0.4	0.9	22	21	22	23	22	20	20	20	20	20
39	50	1	203	21	21.31	79	5.9	5.88	6.08	6.3	5.3	7.03	6.54	6.39	6.27	7.25	N	1.5	1	1.2	1.1	1.7	0.8	0.8	0.5	0.8	0.6	19	21	20	21	22	20	20	20	20	20
40	55	2	218	14	25.64	88	6.49	6.84	9.08	7.67	5.2	6.86	7.95	6.49	6.76	7.63	N	1	1	2.4	2.2	0.8	0.6	0.7	1.5	1.5	2.1	18	15	15	18	22	12	16	14	18	17
41	64	2	170	30	25.64	92	8.83	8.43	10.9	10.51	8.48	7.6	6.91	8.02	7.09	7.26	Y	0.9	2.5	2.4	2.9	1.6	1.2	1	0.8	1.5	1.6	16	17	17	20	21	20	20	20	20	20
42	37	1	188	25	21.6	82	3.77	4.63	4.91	4.4	4.88	4.61	4.87	3.25	4.24	4.59	N	0.2	0.5	0.6	0.3	0.4	0.9	0.7	0.4	0.4	0.3	21	21	20	20	21	16	10	14	20	20
43	54	2	171	14	22.72	83	4.35	4.84	5.32	5.46	4.61	6.74	4.7	5.74	5.46	4.64	N	2.2	2.5	2.1	1.3	2.5	1.5	0.5	1.1	0.4	0.9	19	13	16	10	12	16	14	19	14	17
44	70	2	165	28	18.36	72	4.57	4.54	4.71	3.75	5.54	5.71	4.54	4.56	4.69	5.3	N	0.6	0.6	0.6	0.7	0.9	1	0.9	1.9	1.2	0.8	20	20	17	19	20	22	21	22	27	10
45	42	2	203	59	21.72	72	6.64	8.42	6.7	6.48	6.92	7.53	7.47	8.5	5.69	6.24	N	0.7	1.6	2.1	0.9	1.2	2.3	1.5	2.5	1.2	1.2	20	20	25	22	21	29	23	24	23	23
46	48	2	184	15	25.32	77	3.84	4.09	4	5.1	4.39	4.14	3.57	3.82	4.44	3.41	N	1	0.9	0.4	0.5	0.9	0.7	0.5	0.5	0.5	0.5	20	17	17	15	18	18	20	20	20	20
47	64	2	176	16	24.89	101	4.74	3.82	4.53	4.52	4.34	3.64	6.2	6.22	5.91	6.47	N	1	0.4	0.4	0.5	0.2	1.1	2.1	0.9	1.1	1.3	21	21	21	23	20	25	23	30	27	19
48	44	1	186	17	29.41	98	6.93	5.91	6.46	6.23	7.55	9.23	10.01	12.63	8.94	13.86	Y	0.9	0.8	2.2	0.7	2	4.1	4.2	5.2	4.7	4.6	20	20	20	16	20	20	23	27	27	23
49	73	1	159	15	20.76	80	5.23	5.7	5.83	5.95	6.83	8.1	8.3	6.92	9.96	7.54	N	2	0.9	1.3	1.8	1.2	0.4	0.5	1.4	0.6	1.2	20	17	20	17	20	21	21	22	23	22
50	60	2	170	29	22.21	69	6.63	4.9	6.56	4.74	4.37	4.51	5.45	5.05	5	4.55	N	0.5	0.4	0.6	0.8	0.3	1.2	0.5	1.6	1.2	0.5	20	20	20	19	19	21	23	20	20	23
51	56	2	200	46	25.64	81	7.21	6.75	7.01	6.93	7.2	7.59	6.88	5.72	6.29	6.81	N	3.3	2	1.1	3	1.5	2	0.9	0.8	0.8	0.9	17	14	16	20	16	18	15	16	17	17
52	67	2	201	20	21.36	70	3.54	3.97	4.28	4.6	4.05	5.75	5.61	4.06	4.31	4.32	N	1	1.8	1.5	0.9	1.3	0.3	0.3	0.8	0.4	0.8	20	18	24	30	25	20	20	20	20	20
53	52	2	210	27	23.62	84	5.49	5.49	5.57	5.19	4.96	6.61	6.37	5.76	6.1	6.98	N	0.8	0.8	0.9	0.6	0.5	1.3	1.4	0.7	0.8	1.8	22	21	20	20	20	18	20	20	20	19
55	69	2	180	17	29	91	9.16	7.89	7.21	6.56	8.81	15.43	5.02	4.54	6.05	4.9	N	4.5	2.3	2	0.9	3.7	2.1	2	3	2.1	2.6	16	16	15	10	15	18	21	20	19	18
56	70	2	171	17	26.04	82	6.75	6.16	6.86	6.74	6.93	5.78	5.31	6.4	7.19	5.55	N	1.8	1.9	1.7	5.4	1.2	1.4	2	0.8	1.9	2.7	18	20	9	20	14	16	12	19	23	21
57	50	1	216	16	24.84	82	5.82	6.04	5.78	4.99	6.59	7.38	6.58	8.31	7.19	4.73	N	0.5	0.7	0.7	0.6	1.1	2	0.8	2.5	1.8	0.2	21	20	22	21	21	25	18	23	24	23
58	53	2	172	19	24.77	86	3.51	5.12	5.6	3.75	6.07	4.71	3.33	3.7	5.02	5.38	N	1.6	3.3	1.8	2	3	1.1	1.2	1.6	2.2	2.3	10	15	10	15	15	14	18	9	17	22
59	67	2	216	25	23.81	84	9.63	9	5.67	5.32	4.2	8.4	6.4	8.59	7.29	9.32	N	9.6	5.3	1.8	2.3	3	2	2.4	0.8	1.8	2.3	14	13	16	12	13	20	19	10	18	20
60	58	1	175	12	21.83	78	5.25	4.29	5.89	5.19	5.64	5.38	5.87	5.34	4.6	5.95	N	1	1	1.4	1.4	1.3	0.8	0.2	0.9	0.6	0.6	24	19	18	25	23	20	20	20	20	20
61	59	2	189	30	24.92	83	4.58	6.07	5.78	5.45	4.63	5.59	6.66	4.31	5.93	5.07	N	1.7	2.1	2.5	2.6	1.9	1.7	1.9	0.7	1.2	3.4	24	21	23	25	21	13	12	14	14	17
62	70	2	201	12	25.21	92	7.83	7.49	9.03	6.35	6.99	7.04	6.77	7.16	4.58	7.42	N	1.3	0.8	1.7	1.2	2.5	1.9	1.4	0.9	1.4	1.2	16	13	21	16	13	20	18	20	20	20
63	42	1	252	25	20.18	72	4.74	5.16	4.9	5.64	5	5.08	4.98	5.54	5.38	5.32	N	0.5	0.8	0.9	1.1	0.6	0.5	0.3	0.5	0.2	0.4	21	22	21	22	21	20	20	20	20	20
64	54	2	183	12	19.98	76	4.39	4.4	5.14	5.15	5.7	8.08	4.6	3.83	3.93	4.79	N	1.2	0.7	1.2	0.8	1.1	3.3	1.8	1	0.6	0.8	20	17	21	21	20	13	23	17	18	18
65	75	2	165	16	25.71	88	4.39	4.25	4.66	4.22	4.84	3.28	4.61	4.14	3.09	4.21	N	3.5	3.6	1.1	1.5	1	2	2.5	1	1.2	3.4	11	10	10	19	18	15	16	17	14	15
67	58	1	199	20	22.23	85	6.86	5.93	5.88	6.07	5.03	6.16	5.06	4.55	4.09	4.06	N	1.6	1.1	1.4	1.2	0.7	1	1	1.1	1.1	0.9	24	22	20	21	14	15	17	15	20	20
68	33	2	182	12	18.13	67	5.46	4.62	4.69	4.87	4.92	4.59	3.92	3.9	4.46	4.16	N	1	1.7	0.6	0.9	1.2	0.7	0.4	0.9	0.6	0.9	24	24	27	25	26	20	20	20	20	20
69	52	2	233	18	26.67	83	4.64	6.78	7.2	7.28	7.61	5.05	5.65	5.36	4.63	6.37	N	1.4	2.1	1.9	1.6	2.4	1.9	2.9	2	1.4	2.5	15	20	20	19	18	30	30	28	17	30
70	53	2	218	46	25.11	82	5.61	5.59	4.01	4.52	4.76	6.5	6.07	5.93	4.35	5.13	N	1.2	1.5	1.1	0.8	0.8	0.6	0.8	1.2	0.4	0.4	17	21	16	21	21	20	20	20	20	20
71	53	2	207	24	23.11	84	6.4	6.27	6.42	5.79	6.08	5.73	5.67	5.87	5.87	6.3	N	1.4	1.2	0.5	0.4	0.6	0.4	0.4	0.5	0.4	0.3	19	20	20	21	21	20	20	20	20	20
72	54	2	180	90	28.13	86	6.76	4.65	6.38	7.43	7.7	5.4	6.11	5.85	6.33	6.07	N	5.7	2.3	5.2	4.4	3.7	1.1	1	1.2	0.9	1.1	16	8	16	10	10	12	19	20	20	21
73	66	2	128	20	24.65	88	5.99	6.75	6.99	5.74	7.73	6.34	7.39	5.84	5.96	5.83	N	0.6	1.1	0.9	1	1	0.8	0.8	1	0.8	0.9	20	21	20	20	16	20	18	22	22	21
74	58	2	170	34	25.11	84	6.07	5.73	6.63	6.6	6.98	6.45	5.85	5.71	6.39	6.38	N	1.6	1.9	1.6	2.3	2.9	0.7	0.6	0.9	0.7	0.3	20	20	15	16	14	19	19	16	15	16
75	58	2	160	22	22.64	76	6.02	9.78	8.14	7.86	9.06	8.53	7.82	8.55	8.64	7.58	N	2.4	1.7	0.7	1.6	2.8	1	1.7	1	0.6	1.1	17	17	10	20	20	15	20	20	19	17
76	37	2	222	10	NA	NA	4.53	4.6	4.58	5.25	5.95	4.41	4.14	4.19	4.64	5.54	N	1	0.5	0.7	0.8	1.7	0.7	0.6	0.8	0.7	0.5	20	20	20	20	16	20	20	20	16	19
77	53	2	247	17	22.35	85	5.57	6.34	7.58	5.71	5.08	4.03	4.9	3.78	4.71	5.36	N	0.7	1.4	0.7	0.4	0.9	0.5	0.5	1.3	0.8	0.7	20	20	20	10	20	12	10	20	20	20
78	58	2	141	19	22.94	81	6.79	6.06	5.22	4.59	4.31	3.2	5.66	4.48	6.12	5.97	N	1.3	1.3	3	1.7	1.7	1.4	1.3	0.9	0.3	0.5	23	14	14	19	16	17	20	21	20	20
79	57	2	122	19	26.23	90	5.67	4.72	4.95	6.12	4.49	4.81	5.75	7.69	5.86	6.21	N	1.2	1.2	1.4	0.8	2.1	1.2	0.5	1	1.3	0.8	22	16	19	15	13	20	20	20	20	20
80	53	1	197	18	27.97	94	6.65	6.89	6.69	7.29	8.37	6.54	8.68	7.53	10.06	7.91	N	0.2	1.3	2.4	1.1	1.3	0.8	1.2	0.8	0.8	1.5	10	18	16	11	14	20	20	20	20	20
81	38	2	216	32	20.31	78	6.58	7.02	6.04	6.62	6.15	4.98	6.37	4.34	3.88	5.31	N	1.3	0.9	0.3	0.2	0.5	0.7	1.1	1	1.8	0.9	23	16	15	16	16	20	20	20	20	22
82	66	2	182	25	26.31	84	5.78	7.34	7.61	6.93	7.37	6.21	6.51	8.65	7.14	6.88	N	1.8	0.7	2.8	1.4	1	0.8	1.3	1.6	1.3	0.9	29	18	10	20	20	20	20	20	20	20
83	70	2	272	17	22.77	80	5.94	4.74	4.17	4.05	3.93	4.41	4.86	4.08	4.59	3.61	N	1.2	0.8	0.7	1	0.8	0.8	0.5	0.6	0.3	0.3	25	24	25	24	24	16	18	17	20	19
84	65	2	223	47	22.94	68	7.88	8.28	8.29	8.18	8.65	6.54	7.18	7.11	6.03	6.74	N	1.9	2	1.7	1.9	1.6	1.2	0.8	1.1	0.9	0.9	20	23	22	21	22	20	20	20	18	20
85	62	2	222	14	19.44	69	6.12	5.3	5.16	6.49	6.19	4.33	4.52	5.88	5.51	4.98	N	1.2	0.9	1	1	1.6	0.7	0.4	0.6	0.5	0.6	14	19	18	19	15	20	17	19	19	16
86	38	2	164	11	21.6	83	5.31	5.72	4.58	5.28	5.31	3.7	5.18	3.9	3.81	3.91	N	1.4	1.5	1.6	0.9	1.1	1.1	0.5	0.7	1	1.1	27	22	30	30	30	18	20	20	20	18
87	51	2	169	45	23.92	86	10	9.03	7.48	8.29	8.87	7.42	6.16	7.44	6.08	7.22	Y	2.3	0.6	0.7	0.6	2	2.5	1.3	0.8	0.6	0.8	21	17	16	14	25	18	20	19	20	20
88	50	2	229	12	20.95	73	6.68	6.72	6.26	5.83	6.4	4.65	5.42	4.79	6.33	5.96	N	0.9	0.7	0.6	1.5	1.3	0.5	0.8	0.4	0.4	0.8	25	15	15	15	26	16	17	14	12	20
89	58	1	114	20	21.8	81	4.67	5.08	6.03	5.23	4.85	7.08	8.27	6.24	5.55	6.93	N	0.7	1	1.6	0.6	0.3	0.8	1.8	1.4	0.4	1	20	20	22	20	16	11	13	16	17	16
90	48	2	163	12	21.09	74	5.34	5.57	4.69	5.56	5.96	6.91	5.55	5.71	5.52	5.54	N	0.4	1	1.1	1.6	0.8	1.5	1	0.9	0.6	1.9	14	22	21	21	21	21	24	17	19	26
91	61	2	198	16	21.64	79	4.88	4.36	5.55	6.11	6.23	4.56	4.3	3.85	4.31	5.25	N	1.6	1.1	0.9	0.9	1.6	0.7	0.8	1	1.7	1.2	14	17	20	16	14	14	21	21	16	19
92	51	1	139	69	26.22	83	7.86	6.11	6.97	6.48	7.64	8.18	7.54	8.27	7.48	8.6	N	1.1	0.5	0.8	0.8	0.7	0.8	0.8	0.9	0.6	0.8	21	20	20	20	21	19	20	20	20	20
93	62	1	140	34	24.91	86	7.84	5.54	5.87	4.33	5.36	9.3	10.04	9.88	9.54	10.11	Y	1.5	0.7	1.3	1.4	2.5	1.6	1.1	2.1	1.7	1.7	8	12	12	11.8	11	14	13	19	19	20
94	46	1	160	9	18.62	76	6.1	5.32	5.63	5.07	5.36	5.7	5.19	5.3	5.65	5.8	N	0.3	0.3	0.4	0.4	0.6	0.3	0.9	0.6	0.6	0.7	22	21	22	21	21	20	20	20	20	20
95	50	2	203	14	20.03	76	4.71	6.75	4.71	4.22	5.77	5.91	5.91	6.47	5.26	5.62	N	1.7	2	1.7	0.5	2.2	1	1	1.4	0.8	1.5	16	16	20	16	10	20	20	20	20	21
96	60	1	167	23	28.52	93	7.85	7.48	7.61	6.36	7.07	6.21	6.03	7.58	6.81	6.56	N	2.2	2	1.6	2.5	2.1	1.1	2.2	1.4	1.8	1.6	16	16	21	26	25	14	12	15	14	20
97	45	1	147	18	21.89	84	5.66	4.65	4.77	5.3	5.15	7.71	7.1	6.55	7.11	5.98	N	1.6	1.8	3.4	1.8	1.2	1.1	0.6	0.4	0.5	0.4	19	24	13	30	30	20	20	20	20	20
98	52	2	153	53	19.71	67	5.84	5.93	5.55	5.89	5.52	6.44	6.11	5.2	4.32	8.15	N	1.6	1.6	1.6	0.9	0.6	0.8	0.4	0.3	0.5	0.6	23	25	24	23	16	17	20	20	20	20
99	55	2	188	21	24.3	81.5	6.27	5.35	6.19	6.57	4.39	5.45	6.11	6	5.8	5.52	N	1.5	0.9	2.5	1.7	1.1	1.5	1.1	2	1.6	0.4	20	19	19	18	18	17	20	13	18	15
100	67	2	208	23	21.17	84	4.17	4.33	5.97	4.66	4.72	4.22	4.81	4.18	4.92	4.67	N	1.3	1.3	0.6	1.2	0.6	0.6	0.5	1	0.6	0.9	28	30	30	25	30	18	20	18	19	21
101	42	2	191	27	27.34	78	3.27	5.36	4.07	3.84	3.91	6.02	4.71	4.17	4.78	4.38	N	1.2	1.9	1	1.4	0.8	1.9	1	1.1	0.6	3.4	18	18	20	20	20	15	10	10	10	14
102	49	1	141	14	24.16	86	5.54	5.54	5.04	5.44	5.35	6.62	4.65	5.28	6.44	4.83	N	0.8	0.9	1.2	1	1.5	1.7	1.6	1.8	2.3	1.4	20	20	20	20	21	20	20	20	22	30
103	57	1	173	41	22.23	86	5.46	5.38	4.17	4.84	5.42	6.72	5.65	5.59	5.3	5.34	N	1.5	1.3	0.9	1	0.9	1.3	1.4	0.7	1.5	1.5	20	20	21	20	20	17	16	16	24	30
104	49	2	219	27	20.43	66	4.75	6.03	5.4	5.26	5.38	4.88	4.57	5.88	5.65	5.42	N	0.6	0.8	0.3	0.4	0.5	0.9	1.4	1.2	1.3	0.9	20	20	21	21	20	23	25	15	18	18
105	62	1	145	19	23.51	84	7.9	7.85	7.57	8.65	7.21	8.39	7.39	6.22	7.03	6.64	N	1.3	1.1	1	1.2	1.9	1	1.1	1	1.4	0.9	21	17	21	17	20	20	20	20	20	20
106	67	2	270	37	29.62	96	7.3	6.99	7.68	6.5	7.97	5.95	9.38	11.59	7.81	7.8	N	1.6	3	4.3	1.6	3.9	3.9	2.8	5.8	3.2	3	20	13	14	10	19	16	10	15	10	10
107	69	2	238	19	29.97	101	5.82	5.09	4.75	8.78	4.65	5.15	6.28	6	6.11	6.19	N	0.9	1.2	0.5	0.6	0.4	1.1	1	1.1	0.8	1	21	20	20	13	14	24	18	28	20	19
108	53	2	226	17	20.28	79	4.06	3.78	3.99	3.88	3.98	3.97	4.04	3.83	4.1	4.37	N	0.9	1	1.2	1.2	0.6	0.6	0.3	0.3	0.4	0.2	20	20	23	18	18	20	21	20	20	20
109	64	2	202	14	22.6	81	5.67	4.7	4.91	4.09	4.43	4.02	3.56	5.3	5.28	5.96	N	1.3	1.1	1.5	1.5	1.1	1.4	0.7	1.1	0.5	0.6	22	21	17	27	22	16	13	20	20	20
110	54	2	187	24	23.01	73	4.45	4.54	4.75	5.59	4.26	4.18	4.13	4.9	3.89	4.07	N	0.9	1	1.1	1.5	0.6	1.1	1.4	0.7	0.7	1.6	23	25	22	17	19	19	20	20	20	20
111	52	2	140	37	24.34	80	3.68	4.84	5.58	4.82	4.89	3.99	5.33	4.27	3.77	3.73	N	1.6	1.4	2.4	1	0.9	0.3	0.6	1.2	0.9	0.4	20	17	22	18	19	15	20	15	17	17
112	64	2	163	21	25.15	77	5.51	4.86	5.85	4.89	5.59	3.62	3.89	4.49	4.67	4.11	N	1.2	0.8	1.7	1.3	2.1	0.8	1	1.5	0.6	1	10	10	15	17	12	1	21	20	20	20
113	70	2	281	13	21.93	76	4.5	5	5.6	5.4	5.2	7.8	13.1	7.2	4.9	7.3	N	2.8	1	1.9	1.6	2.9	0.7	0.6	0.9	1	0.5	20	20	20	20	20	20	20	18	17	20
114	53	1	144	15	29.34	90	10.7	10	7	7.6	7.2	9.8	11.1	10.3	7.5	9.7	Y	2.1	1.6	0.9	1.4	1.2	4.2	5.5	3.8	3.5	1.7	18	17	20	20	21	20	20	20	20	20
115	67	2	220	35	24.88	80	5.6	4.5	4.9	4.8	4.7	4.4	4.9	4.4	4.1	4.7	N	1.3	0.5	1.1	0.9	0.9	1.4	0.7	1.6	1.2	0.8	20	20	20	20	20	20	19	15	15	22
116	47	2	160	18	25	81	6	5.8	5.9	5.5	5.2	6.4	5.9	6.3	5.8	6.5	N	0.7	0.6	0.6	0.5	0.6	0.8	0.6	0.4	0.5	0.7	20	17	19	19	16	20	20	20	20	20
117	70	2	136	10	22.22	75	4.8	4.6	5.3	5.5	4.9	4.6	4.4	3	4.9	4.2	N	1.4	0.6	1.1	1	0.4	0.2	0.4	0.9	0.5	0.4	20	20	20	20	20	21	21	23	13	20
118	51	2	217	47	23.01	79	6.1	7	6.7	6.6	6.6	7.1	7.7	6.4	6.7	8.3	N	1	1.2	0.9	1.3	2.7	1	1.7	0.9	0.8	1	20	19	20	20	20	21	21	20	22	23
119	43	2	280	22	30.11	86	7.8	8.3	6.1	6.6	6.4	9.3	6.4	9.2	11.6	8.7	Y	0.8	1.6	1.4	0.8	1.1	3.6	0.8	2.3	3.3	4.2	15	16	19	19	21	20	20	20	20	20
120	40	1	160	16	24.03	95	6.5	6.7	6.6	6.8	6.2	8.4	9.7	9.9	10.3	11.2	Y	0.6	0.6	0.4	0.5	0.5	2.9	2	2.8	1.9	4.1	20	21	20	20	21	20.2	20	20	20	20
121	58	2	209	19	23.71	78	5.6	5.6	4.5	4.1	5.9	4.3	6.1	4.9	4.8	5	N	0.9	1.6	0.6	0.8	1.2	0.5	0.9	0.7	0.4	0.6	21	21	20	20	17	18	19	20	20	20
122	45	2	169	9	22.19	69	6.4	6.5	6.6	7.4	6.3	6.3	6.6	5.3	6.1	6.5	N	0.8	1.4	0.8	1.3	0.7	1.1	0.5	0.4	0.8	0.8	20	20	20	21	19	20	20	18	20	23
123	56	2	173	16	18.47	71	4.4	4.8	5.3	5.1	4.1	5.9	6.5	5.6	5.4	6.1	N	0.6	1.2	1.8	0.8	0.7	0.5	1.2	1.3	0.6	0.8	17	21	21	21	20	17	19	20	20	20
124	62	2	173	14	25.56	86	6.8	5.9	5.3	6	5	11.8	5.5	6.1	6.6	8.7	N	4.8	1.1	2	3	2.9	1.6	1.5	1	0.7	0.5	20	20	20	20	15	20	20	14	18	20
125	47	2	242	13	25.54	74	4.3	4.1	4.6	4.6	5.6	5.3	4.4	4.2	3.6	3.7	N	0.9	0.5	1.3	1	1.3	1	0.6	1.3	1.5	1	10	10	17	10	17	20	20	20	16	17
126	46	2	205	12	20.13	69	5.4	4.5	5.4	4.9	4.4	5.4	5.3	5	5	5.8	N	0.4	0.4	0.5	0.4	0.6	0.9	0.4	0.7	1.1	0.8	18	20	20	20	20	20	20	23	22	21
127	63	1	269	24	20.42	87	6.3	5.3	6.6	5.2	6.7	6.2	5.7	6.5	6	6.4	N	1.1	1.4	1.5	0.5	1.2	1	0.8	0.5	0.5	1.1	20	20	20	20	20	20	20	20	20	20
128	40	2	210	14	25.2	93	5.9	4.7	4.7	4.6	4.4	5.5	3.9	6.6	5.3	5.2	N	1.2	0.8	1.9	2.4	1.2	0.7	0.8	0.5	0.7	0.3	20	20	20	20	20	20	22	20	22	20
129	51	2	224	32	27.78	99	6.8	8.9	7.5	7.7	7.4	7.2	6.9	4.9	4.3	6.5	N	1.1	2.2	1.1	1.3	1.3	1.5	2	1.3	1.7	1.1	10	17	10	17	17	21	21	23	17	21
130	67	1	144	32	22.47	85	5.8	6	5.6	5.4	5.6	5.6	6.7	6.8	5.3	6	N	1.4	1.7	1.2	1.7	1.3	0.8	0.9	0.7	0.5	0.9	21	21	21	21	20	20	19	20	21	22
131	44	2	222	9	21.87	70	5.6	4.5	5.5	5.3	4.9	4.8	5.1	5.4	4.5	4.9	N	0.6	0.6	0.9	0.6	0.3	0.7	0.8	0.8	0.6	0.8	20	22	21	20	20	20	19	19	20	20
132	42	2	156	12	21.48	69	5	5.7	5.1	4.9	4.6	5	4.7	4.5	5.3	4.9	N	0.4	1.7	0.5	0.7	0.3	0.5	0.5	0.3	0.3	0.4	18	18	21	21	22	15	20	20	17	20
133	56	2	200	16	23.83	85	5.2	4.9	4.8	6.3	4.7	7.9	6.3	5.2	5.5	5.5	N	1.5	3.1	1.3	2.6	1.9	1.9	0.7	0.9	0.6	0.7	18	15	20	20	20	20	22	23	21	25
134	59	2	143	17	23.8	75	6.4	5.2	6.2	5.4	5.5	5.5	4.4	5	4.4	4.6	N	1.2	0.6	0.7	0.7	0.8	1.2	0.4	0.8	0.4	0.5	18	19	17	19	20	20	20	19	21	20
135	52	2	161	13	20.2	70	4.9	4.4	4.3	3.8	4.5	4.5	4.8	4.2	4.8	5	N	0.8	0.7	0.5	0.4	0.9	0.7	0.7	0.7	1	1.3	22	21	22	21	21	30	30	22	30	30
136	55	2	171	19	21.89	82	5.3	5.3	5.7	5.1	5.6	4	3.3	3.5	6	4.2	N	0.7	0.6	1	2.5	1.1	0.7	0.5	0.5	0.4	0.8	20	20	20	24	26	19	20	20	19	21
137	57	2	200	43	NA	NA	5.1	6.7	9.5	6.3	9.2	6	6.1	6.6	7.7	6.9	N	2.3	2.5	2.7	2.6	2.5	3.1	2.4	2.8	1.5	2	20	19	20	20	21	23	22	22	21	20
138	44	2	148	18	NA	NA	5.4	4.4	4.4	4.4	4.5	5.2	5.1	6.3	6.2	5.4	N	1	0.5	0.4	0.3	0.2	0.5	0.5	0.6	0.4	0.3	21	21	21	21	21	15	19	20	19	20
139	43	1	135	21	16.85	67	5.3	5.6	5.8	5.8	6	6.5	5.4	5	5	4.9	N	0.3	0.3	0.4	0.5	0.4	0.8	0.5	0.4	0.5	0.4	21	20	21	21	22	22	20	23	19	25
140	45	2	174	35	19.88	73	4.8	5.6	5.1	5	5.4	4.1	5.5	5.6	4.8	5.1	N	1.2	0.9	0.6	0.5	0.6	0.3	1.3	1.5	0.5	0.6	20	24	23	21	21	22	23	23	21	22
141	52	2	178	12	22.27	68	5.6	4.9	5.2	4.6	4.4	4.5	5.9	3.6	5.6	4.7	N	0.6	0.6	0.6	0.7	0.7	0.7	1	0.5	0.9	0.7	20	20	17	21	20	22	21	22	21	23
142	64	2	200	17	17.35	66	6.8	6.6	5.8	6.5	7.1	9.9	8.6	6.2	7.4	7.4	N	1.9	1.4	1.1	1.6	1.6	0.9	0.9	0.5	1.1	0.9	20	20	20	20	20	18	23	23	23	23
143	50	2	225	43	23.44	76	4.4	5.4	5.6	4.7	4.6	11.2	4.6	3.7	3.5	3.2	N	4.3	1.5	1.2	0.9	1.3	0.5	0.4	0.6	0.7	0.4	21	21	23	24	23	21	21	22	21	20
144	37	2	212	15	NA	NA	3.5	5.7	3.8	3.9	4.1	4.3	4.9	4.2	4.9	5.4	N	1.1	1.6	0.5	0.4	0.4	0.4	0.6	0.6	0.6	0.7	22	20	21	23	21	19	20	19	18	19
145	78	2	163	17	22.37	81	4.6	4.7	6.2	6.4	6.2	6.5	5.6	5.6	9.1	5.7	N	2.2	1.6	1.4	1	0.6	2.1	2.9	2.6	3.3	2.4	19	19	18	20	20	14	18	18	17	21
146	59	1	168	29	23.62	81	6.3	5.4	5.3	6.9	6.8	6.6	7.1	8.7	5.4	6.6	N	1.3	2.7	2.9	1.3	1.2	2.5	2.9	2.4	0.7	3	16	14	19	17	20	18	18	18	17	17.9
147	48	1	174	19	25.39	89.5	5.3	5.6	5.5	5.7	4.4	4.4	4.6	4.3	9.9	5.1	N	1.1	1.3	1.5	1.8	0.9	0.6	0.6	1.1	0.8	1.7	20	30	21	20	30	15	10	15	14	17
148	57	2	195	29	24.78	76	5.5	5.6	5.5	5.6	6.1	13.6	11.8	10	9.4	7.7	Y	0.7	1.1	0.8	0.9	0.9	5.7	5.6	4	2	2.1	21	20	20	21	20	22	20	22	21	22
149	37	2	195	29	20.03	65	4.5	4	4.2	4.1	4.5	3.9	4	4	4.4	3.9	N	1	0.6	0.8	0.6	0.5	0.2	0.6	0.2	0.5	0.2	20	22	20	24	21	12	18	19	21	20
150	52	2	238	15	22.51	71	4.5	4.7	4.8	4.2	4.9	4.6	5.5	6.3	6.5	6.4	N	0.4	0.4	0.3	0.4	0.4	0.6	0.5	0.4	1	1.3	20	20	22	22	23	17	21	20	22	21
151	53	2	224	22	29.28	86	11.9	9.8	7.2	8.2	11.5	12.3	7.9	2.5	6.3	7.5	Y	6.2	4	4.9	8.3	9.3	4.4	4.1	2.4	4.4	4.9	18	20	20	19	21	18	18	13	15	17
152	57	2	199	21	20.55	70	5.6	4.8	5.1	6.5	5.3	4.9	4	3.6	4.6	4.6	N	1.1	0.7	1.4	1.1	1.3	1.1	0.5	0.6	1	0.9	22	20	24	23	30	17	17	15	17	17
153	66	1	180	19	21.89	83	6.1	5.4	5.1	5.4	4.8	5.2	4.6	4.6	5.3	5.4	N	2.4	0.4	0.9	1.1	1.2	0.7	0.4	0.2	0.5	0.2	20	21	21	16.7	20	17	14	18	18	18
154	45	1	192	22	24.49	92	5.5	6.3	5.7	5.1	5.5	5.6	6.6	7.2	6	6.4	N	0.6	1.3	0.7	0.3	0.7	0.6	1	1.2	1.1	1.3	24	21	21	20	20	20	21	21	21	21
155	62	2	234	37	22.19	81	5.7	8.5	6.5	7.7	6	5.7	6.4	5.3	5.6	5.3	N	1.7	2.5	2.3	1.6	2.4	0.9	1.1	1.2	0.7	1.3	17	20	17	22	18	21	20	21	23	23
156	50	1	191	10	25.26	87	6.3	5.7	5.8	6.3	6.4	5.1	5.3	6	5.9	6.3	N	0.8	0.4	0.4	0.4	0.5	0.5	0.4	0.5	0.9	0.7	20	21	21	21	21	17	22	21	20	13
157	56	2	203	42	23.44	83	7.3	8.6	6.9	6.4	7.1	4.8	5	4.4	4.6	4.8	N	1.1	1.2	1	2	2.2	1	1	0.5	0.8	0.8	10	17	16	17	12	16	15	13	16	14
158	52	2	232	36	24.24	82	6.4	6	6	5.6	5.6	5.7	6.3	4.1	4.2	5.2	N	1.2	1.6	1.4	0.6	1.4	0.8	1.2	0.6	0.3	0.9	20	20	21	21	21	19	20	20	18	18
159	66	2	138	21	21.46	71	8	7.9	6.9	6.8	6.8	5.1	4.1	5.1	4.6	4.5	N	1.2	1.7	1.6	0.6	0.6	1	2.3	0.7	0.7	0.5	20	20	21	20	20	20	20	21	20	20
160	62	2	151	13	23.81	97	11.68	9.62	10.53	10.3	11.02	8.36	7.15	7.96	7.55	5.91	Y	8.9	7.6	5.3	6.8	4.2	1.6	3.2	4.7	2.4	2.2	21	21	21	21	21	14	14	15	16	11
161	58	2	176	21	21.64	76	5.99	7.93	5.05	4.91	6.03	3.51	3.07	2.67	3.8	5.69	N	1	3.5	0.9	0.7	1.6	0.5	1.9	1.5	1.6	2.2	23	22	20	20	22	18	12	13	11	12
162	67	2	202	19	29.3	92	11.1	9.6	8.1	11.5	13.5	6.5	7.7	7.5	7.3	7.1	Y	4.6	4.9	3.9	7.1	10.3	1	2.6	2.9	2.9	2.3	10	18	18	19	19	16	24	18	21	18
163	45	1	229	8	16.5289	69	4.4	4.2	3.9	4.2	4.8	5.8	6.5	5.4	6.1	5.9	N	0.6	0.5	0.3	0.5	0.7	0.9	1.3	0.7	0.5	0.7	20	20	22	22	21	18	15	20	20	19
164	52	2	176	18	21.41	75	4.2	4.5	4.6	4.8	4.6	8	4.8	5.5	4.8	6.5	N	3	0.5	1	0.8	1.1	0.6	0.3	0.6	0.4	0.5	20	20	20	20	20	21	20	20	20	20
165	51	2	207	16	26.04	81	6.7	8.4	9.6	8.9	9.8	21.2	10.3	5.6	9.5	5.3	N	5.4	2.2	2.4	2	1.5	1.6	2.3	3.6	1	2.4	22	24	23	22	21	18	19	17	11	14
166	50	2	205	14	26.0226	98	4.6	5.9	6.1	5.8	4.7	6.2	4.6	5.5	6.7	6.3	N	1.4	1.3	1.1	2.3	2.1	0.8	0.6	2.3	1	1.1	23	23	21	20	20	14	10	14	22	20
167	57	2	209	17	21.3895	73	5	6.2	6.4	5.7	5.3	4.6	5.1	5.6	6.1	4.6	N	0.6	1.2	1.7	2.1	1.2	0.9	0.9	1.3	0.9	0.9	24	27	27	27	25	16	18	19	17	21
168	49	2	238	19	21.88	75	5.6	6	5.1	5.1	4.2	5.9	5	6.4	5.3	5.8	N	1.5	0.7	1.1	0.8	0.3	2.8	1	1.6	1	1.5	19	20	20	20	20	23	21	22	21	22.3
169	45	2	203	12	24.03	74	5.2	5.1	5.1	5.1	5	5.6	4.2	5.5	6.4	4.6	N	1.7	1.5	2.4	2.4	1.9	1.2	0.6	0.5	0.4	0.4	21	26	22	21.2	20.8	19	17	16	18	17
171	51	1	182	39	24.91	80	6.5	6.1	6.3	6.3	6.1	7.4	5.4	6.2	6.1	5.3	N	0.8	0.8	0.6	0.6	0.5	3.1	0.6	0.7	0.7	0.7	21	21	21	24	22	29	26	30	28.2	28
172	65	2	186	12	19.63	85	5.7	5.1	6.4	5.4	5.5	5.7	7.7	6	6	7.2	N	1.6	1	2.6	0.7	0.7	0.9	1.7	1.1	0.8	1.9	20	16	18	19	22	20	22	24	27	27
174	63	2	167	65	19.7109	72	4.1	5.3	5.3	5.3	5.5	3.6	7.8	4.9	7.3	5.7	N	0.6	0.7	0.6	0.7	0.7	1.8	4.2	2.2	1.9	1.4	20	20	22	21	21	20	24	19	22	30
175	46	2	204	12	29.94	103	5.4	6.1	3.9	5.3	4.6	5.4	4.7	5.3	5.2	5.1	N	1.4	1.8	0.6	1.9	0.7	1.5	1.7	0.7	1.2	1.1	22	18	21	21	21	17	15	21	20	21
176	55	1	236	13	24.45	87	5.5	5.6	6.8	6.6	6.6	5.9	5.4	5.5	5.7	7.1	N	0.5	1.1	1.2	1	1.4	1.1	0.6	0.9	0.6	1.2	20	20	20	19	22	21	20	20	20	20
177	52	2	213	24	25.78	81	6.1	6.7	6.4	6	6	7.5	10.6	5.3	9.3	6.3	N	2.8	3.4	1.1	2.2	1.3	1	1.5	1.2	1.4	1.8	20	20	20	20	20	17	22	20	20	20
180	70	2	148	10	24.1965	88	5.1	5.4	6.8	4.5	5.6	3.9	5.2	4.9	5	4.7	N	1.3	0.6	2.9	1.2	1.4	1.3	1.9	1.2	1	1.5	17	18	18	19	22	19	19	21	20	21
181	55	1	202	22	17.21	72	5.1	5	4.6	5	5	5.1	4.5	4.7	4.7	4.6	N	0.6	0.3	0.6	0.5	0.5	0.5	0.4	0.5	0.5	0.4	21	20	22	22	22	24	22	21	23	23
187	53	1	165	31	26.5061	99	9.6	6.8	6.8	8.8	7.7	6.8	6.7	6.3	7.6	6.6	N	4	1.3	1	1.3	1.1	1.5	1	1.3	1.6	0.9	20	21	20	20	20	21	24	23	21	24
189	47	2	180	10	19.4322	67	4.6	5.1	4	5.1	4.2	6.3	4.1	6.2	4.2	3.6	N	1.1	1.3	0.4	0.5	0.9	2.2	0.5	0.9	0.8	1	20	20	21	21	21	20	20	20	20	20
average	54.642		189.182	22.4375	23.3512	80.744
st dev	9.29345		33.4522	12.6123	3.04674	8.76147
min	31		114	6	16.22	65
max	78		286	90	32.03	103
